# Supplementary material for: Identification, Distribution, and Habitat Suitability Models of Ixodid Tick Species in Cattle in Eastern Bhutan
Source: Trop Med Infect Dis. 2021 Feb 19;6(1):27. doi: 10.3390/tropicalmed6010027 (PMC7931079; doi:10.3390/tropicalmed6010027)
Supplement: Supplementary file 1 [file tropicalmed-06-00027-s001.zip]

Archive with 5 entries (4 files):
- Supplementary files/
- Supplementary files/Supplementary file_JN.docx
- __MACOSX/Supplementary files/._Supplementary file_JN.docx
- Supplementary files/Dataset S1.xlsx
- __MACOSX/Supplementary files/._Dataset S1.xlsx
