# Supplementary material for: Identification, Distribution, and Habitat Suitability Models of Ixodid Tick Species in Cattle in Eastern Bhutan
Source: Trop Med Infect Dis. 2021 Feb 19;6(1):27. doi: 10.3390/tropicalmed6010027 (PMC7931079; doi:10.3390/tropicalmed6010027)
Supplement: Supplementary file 1 [file tropicalmed-06-00027-s001.zip › Supplementary files/Dataset S1.xlsx]

## Sheet: Sheet 1 - tick_JN_final
tick_JN_final
Sample ID	Dzongkhag	Gewog	Chiwog	Village	Lat	lat_10	lon	lon_10	Alt	Alt_100	cat_breed	B	Age	A	Sex	S	Rh microplus	rm_inf	Rh haemaphysaloides	rh_inf	H bispinosa	hb_inf	H spinegera	hs_inf	at_inf	Ix_F	Tot_ticks	rm_m	rm_f	rh_m	rh_f	hb_m	hb_f	hs_m	hs_f	at_m	at_f
TGKH01	Trashigang	Khaling	Khaling	Rashong	27.2081	272.081	91.6049	916.049	2120	21.2	Local	1	Adult	1	Female	1	12	1	0	0	3	1	0	0	0	0	15	9	3	0	0	0	3	0	0	0	0
TGKH02	Trashigang	Khaling	Khaling	Rashong	27.2071	272.071	91.6035	916.035	2110	21.1	Jersey Cross	0	Adult	1	Female	1	15	1	0	0	0	0	0	0	0	0	15	9	6	0	0	0	0	0	0	0	0
TGKH03	Trashigang	Khaling	Khaling	Dawzor	27.2068	272.068	91.5951	915.951	2050	20.5	Local	1	Adult	1	Female	1	14	1	0	0	1	1	0	0	0	0	15	5	9	0	0	0	1	0	0	0	0
TGKH04	Trashigang	Khaling	Khaling	Dawzor	27.2058	272.058	91.5966	915.966	2050	20.5	Jersey Cross	0	Adult	1	Female	1	3	1	0	0	12	1	0	0	0	0	15	1	2	0	0	0	12	0	0	0	0
TGKH05	Trashigang	Khaling	Khaling	Monangkhola	27.2007	272.007	91.5953	915.953	2090	20.9	Local	1	Adult	1	Female	1	14	1	0	0	1	1	0	0	0	0	15	4	10	0	0	0	1	0	0	0	0
TGKH06	Trashigang	Khaling	Brekha	Dregoen	27.1556	271.556	91.6299	916.299	2130	21.3	Local	1	Adult	1	Female	1	12	1	0	0	3	1	0	0	0	0	15	4	8	0	0	0	3	0	0	0	0
TGKH07	Trashigang	Khaling	Brekha	Dregoen	27.1559	271.559	91.6302	916.302	2140	21.4	Jersey Cross	0	Adult	1	Female	1	0	0	0	0	15	1	0	0	0	0	15	0	0	0	0	0	15	0	0	0	0
TGKH08	Trashigang	Khaling	Brekha	Dregoen	27.1523	271.523	91.5935	915.935	2060	20.6	Local	1	Calf	0	Female	1	6	1	0	0	9	1	0	0	0	0	15	3	3	0	0	0	9	0	0	0	0
TGKH09	Trashigang	Khaling	Brekha	Dregoen	27.1613	271.613	91.626	916.26	2180	21.8	Jersey Cross	0	Calf	0	Male	0	15	1	0	0	0	0	0	0	0	0	15	8	7	0	0	0	0	0	0	0	0
TGKH10	Trashigang	Khaling	Brekha	Dregoen	27.1612	271.612	91.6255	916.255	2170	21.7	Jersey Cross	0	Calf	0	Female	1	9	1	0	0	6	1	0	0	0	0	15	5	4	0	0	0	6	0	0	0	0
TGLU01	Trashigang	Lumang	Kharphu-Kurichelo	Kharphu	27.1535	271.535	91.5373	915.373	1830	18.3	Jersey Cross	0	Adult	1	Female	1	14	1	1	1	0	0	0	0	0	0	15	9	5	1	0	0	0	0	0	0	0
TGLU02	Trashigang	Lumang	Kharphu-Kurichelo	Khargoen	27.1586	271.586	91.5473	915.473	1980	19.8	Jersey Cross	0	Calf	0	Male	0	13	1	2	1	0	0	0	0	0	0	15	8	5	0	2	0	0	0	0	0	0
TGLU03	Trashigang	Lumang	Kharphu-Kurichelo	Khargoen	27.156	271.56	91.5397	915.397	1910	19.1	Local	1	Adult	1	Female	1	14	1	1	1	0	0	0	0	0	0	15	10	4	0	1	0	0	0	0	0	0
TGLU04	Trashigang	Lumang	Kharphu-Kurichelo	Kurichelo	27.1505	271.505	91.5316	915.316	1770	17.7	Local	1	Adult	1	Female	1	14	1	1	1	0	0	0	0	0	0	15	5	9	1	0	0	0	0	0	0	0
TGLU05	Trashigang	Lumang	Kharphu-Kurichelo	Kharphu	27.1509	271.509	91.539	915.39	1710	17.1	Jersey Cross	0	Adult	1	Female	1	7	1	8	1	0	0	0	0	0	0	15	3	4	4	4	0	0	0	0	0	0
TGLU06	Trashigang	Lumang	Riserboo-Tshangpo	Kheri	27.1317	271.317	91.5339	915.338	1650	16.5	Local	1	Adult	1	Female	1	13	1	2	1	0	0	0	0	0	0	15	11	2	2	0	0	0	0	0	0	0
TGLU07	Trashigang	Lumang	Riserboo-Tshangpo	Seythang	27.1099	271.099	91.5333	915.333	1900	19	Jersey Cross	0	Adult	1	Female	1	15	1	0	0	0	0	0	0	0	0	15	9	6	0	0	0	0	0	0	0	0
TGLU08	Trashigang	Lumang	Riserboo-Tshangpo	Kheri	27.116	271.16	91.5475	915.475	1890	18.9	Local	1	Adult	1	Female	1	15	1	0	0	0	0	0	0	0	0	15	4	11	0	0	0	0	0	0	0	0
TGLU09	Trashigang	Lumang	Riserboo-Tshangpo	Riserboo	27.1501	271.501	91.5323	915.323	1770	17.7	Jersey Cross	0	Adult	1	Female	1	12	1	3	1	0	0	0	0	0	0	15	3	9	1	2	0	0	0	0	0	0
TGLU10	Trashigang	Lumang	Riserboo-Tshangpo	Kheshing	27.1332	271.332	91.5687	915.687	2050	20.5	Jersey Cross	0	Calf	0	Female	1	15	1	0	0	0	0	0	0	0	0	15	6	9	0	0	0	0	0	0	0	0
TGTH01	Trashigang	Thrimshing	Doonsingma-Tshangpo	Tshangpo	27.1173	271.173	91.629	916.29	1910	19.1	Jersey Cross	0	Calf	0	Male	0	13	1	0	0	2	1	0	0	0	0	15	9	4	0	0	0	2	0	0	0	0
TGTH02	Trashigang	Thrimshing	Doonsingma-Tshangpo	Tshangpo	27.1185	271.185	91.6287	916.288	1900	19	Local	1	Calf	0	Female	1	14	1	1	1	0	0	0	0	0	0	15	9	5	1	0	0	0	0	0	0	0
TGTH03	Trashigang	Thrimshing	Doonsingma-Tshangpo	Tshangpo	27.1194	271.194	91.627	916.27	1870	18.7	Local	1	Adult	1	Female	1	15	1	0	0	0	0	0	0	0	0	15	7	8	0	0	0	0	0	0	0	0
TGTH04	Trashigang	Thrimshing	Doonsingma-Tshangpo	Tshangpo	27.1149	271.149	91.6193	916.193	1750	17.5	Jersey Cross	0	Adult	1	Female	1	7	1	8	1	0	0	0	0	0	0	15	5	2	6	2	0	0	0	0	0	0
TGTH05	Trashigang	Thrimshing	Doonsingma-Tshangpo	Doongsingma	27.1207	271.207	91.6152	916.152	1660	16.6	Jersey Cross	0	Adult	1	Female	1	15	1	0	0	0	0	0	0	0	0	15	8	7	0	0	0	0	0	0	0	0
TGTH06	Trashigang	Thrimshing	Bongzor-Phegpari	Bongzor	27.1222	271.222	91.6064	916.064	1300	13	Jersey Cross	0	Calf	0	Male	0	13	1	2	1	0	0	0	0	0	0	15	9	4	2	0	0	0	0	0	0	0
TGTH07	Trashigang	Thrimshing	Bongzor-Phegpari	Bongzor	27.1216	271.216	91.6038	916.038	1280	12.8	Jersey Cross	0	Adult	1	Female	1	15	1	0	0	0	0	0	0	0	0	15	10	5	0	0	0	0	0	0	0	0
TGTH08	Trashigang	Thrimshing	Bongzor-Phegpari	Lamapangthang	27.1219	271.219	91.6022	916.022	1280	12.8	Local	1	Calf	0	Female	1	12	1	3	1	0	0	0	0	0	0	15	5	7	1	2	0	0	0	0	0	0
TGTH09	Trashigang	Thrimshing	Bongzor-Phegpari	Lamapangthang	27.1224	271.224	91.6011	916.011	1270	12.7	Local	1	Calf	0	Male	0	15	1	0	0	0	0	0	0	0	0	15	6	9	0	0	0	0	0	0	0	0
TGTH10	Trashigang	Thrimshing	Bongzor-Phegpari	Phegpari	27.1222	271.222	91.5978	915.978	1300	13	Jersey Cross	0	Calf	0	Female	1	13	1	1	1	1	1	0	0	0	0	15	4	9	0	1	0	1	0	0	0	0
TGUD01	Trashigang	Udzorong	Chiya	Chiya	27.2275	272.275	91.4729	914.729	1755	17.55	Jersey Cross	0	Adult	1	Female	1	14	1	1	1	0	0	0	0	0	0	15	11	3	0	1	0	0	0	0	0	0
TGUD02	Trashigang	Udzorong	Chiya	Chiya	27.2229	272.229	91.4734	914.734	1815	18.15	Local	1	Calf	0	Female	1	15	1	0	0	0	0	0	0	0	0	15	6	9	0	0	0	0	0	0	0	0
TGUD03	Trashigang	Udzorong	Chiya	Chiya	27.2212	272.212	91.4737	914.737	1871	18.71	Jersey Cross	0	Adult	1	Female	1	15	1	0	0	0	0	0	0	0	0	15	4	11	0	0	0	0	0	0	0	0
TGUD04	Trashigang	Udzorong	Chiya	Bolphai	27.2874	272.874	91.5264	915.264	2175	21.75	Local	1	Heifer	0	Female	1	11	1	0	0	4	1	0	0	0	0	15	2	9	0	0	0	4	0	0	0	0
TGUD05	Trashigang	Udzorong	Chiya	Chiya Tsho	27.2159	272.159	91.4691	914.691	2019	20.19	Local	1	Adult	1	Female	1	12	1	3	1	0	0	0	0	0	0	15	5	7	3	0	0	0	0	0	0	0
TGUD06	Trashigang	Udzorong	Rezor-Yerchilo	Mongyel	27.2561	272.561	91.4432	914.432	1349	13.49	Local	1	Calf	0	Female	1	15	1	0	0	0	0	0	0	0	0	15	5	10	0	0	0	0	0	0	0	0
TGUD07	Trashigang	Udzorong	Rezor-Yerchilo	Khetung	27.2641	272.64	91.4489	914.489	993	9.93	Local	1	Adult	1	Female	1	6	1	3	1	0	0	6	1	0	0	15	3	3	1	2	0	0	2	4	0	0
TGUD08	Trashigang	Udzorong	Rezor-Yerchilo	Rezor	27.2598	272.598	91.4461	914.461	1173	11.73	Jersey Cross	0	Adult	1	Female	1	13	1	0	0	0	0	2	1	0	0	15	6	7	0	0	0	0	2	0	0	0
TGUD09	Trashigang	Udzorong	Rezor-Yerchilo	Khangma	27.2618	272.618	91.4475	914.475	1121	11.21	Local	1	Calf	0	Male	0	15	1	0	0	0	0	0	0	0	0	15	8	7	0	0	0	0	0	0	0	0
TGUD10	Trashigang	Udzorong	Rezor-Yerchilo	Wafai	27.2607	272.607	91.4395	914.395	1151	11.51	Jersey Cross	0	Adult	1	Female	1	15	1	0	0	0	0	0	0	0	0	15	9	6	0	0	0	0	0	0	0	0
TGPH01	Trashigang	Phongmey	Phongmey	Phuedung	27.3626	273.626	91.6839	916.839	1760	17.6	Local	1	Adult	1	Female	1	4	1	11	1	0	0	0	0	0	0	15	0	4	3	8	0	0	0	0	0	0
TGPH02	Trashigang	Phongmey	Phongmey	Shokang	27.3845	273.845	91.7634	917.634	1690	16.9	Jersey Cross	0	Adult	1	Female	1	9	1	6	1	0	0	0	0	0	0	15	3	6	2	4	0	0	0	0	0	0
TGPH03	Trashigang	Phongmey	Phongmey	Shingringmo	27.3786	273.786	91.7555	917.555	1740	17.4	Jersey Cross	0	Adult	1	Female	1	12	1	2	1	0	0	0	0	0	1	15	3	9	2	0	0	0	0	0	0	0
TGPH04	Trashigang	Phongmey	Phongmey	Shingtshalo	27.3763	273.763	91.7511	917.511	1760	17.6	Jersey Cross	0	Calf	0	Male	0	9	1	6	1	0	0	0	0	0	0	15	7	2	3	3	0	0	0	0	0	0
TGPH05	Trashigang	Phongmey	Phongmey	Lhakhang	27.3735	273.735	91.7518	917.518	1840	18.4	Jersey Cross	0	Adult	1	Female	1	5	1	6	1	4	1	0	0	0	0	15	1	4	6	0	0	4	0	0	0	0
TGPH06	Trashigang	Phongmey	Lem	Lem	27.3714	273.714	91.7395	917.395	1830	18.3	Local	1	Adult	1	Female	1	4	1	11	1	0	0	0	0	0	0	15	1	3	6	5	0	0	0	0	0	0
TGPH07	Trashigang	Phongmey	Lem	Kapok	27.3735	273.735	91.7518	917.518	1800	18	Jersey Cross	0	Adult	1	Female	1	15	1	0	0	0	0	0	0	0	0	15	5	10	0	0	0	0	0	0	0	0
TGPH08	Trashigang	Phongmey	Lem	Dhemkhar	27.3722	273.722	91.7339	917.339	1740	17.4	Jersey Cross	0	Adult	1	Male	0	11	1	4	1	0	0	0	0	0	0	15	7	4	3	1	0	0	0	0	0	0
TGPH09	Trashigang	Phongmey	Lem	Gaziri	27.3695	273.695	91.6985	916.985	1680	16.8	Local	1	Adult	1	Female	1	15	1	0	0	0	0	0	0	0	0	15	7	8	0	0	0	0	0	0	0	0
TGPH10	Trashigang	Phongmey	Lem	Kargoen	27.3645	273.645	91.7001	917.001	1850	18.5	Jersey Cross	0	Adult	1	Female	1	5	1	5	1	5	1	0	0	0	0	15	2	3	3	2	0	5	0	0	0	0
TGRA01	Trashigang	Radhi	Tokshimang	Khardung	27.3672	273.672	91.7257	917.257	1869	18.69	Jersey Cross	0	Adult	1	Female	1	7	1	8	1	0	0	0	0	0	0	15	4	3	5	3	0	0	0	0	0	0
TGRA02	Trashigang	Radhi	Tokshimang	Tokshimang	27.3639	273.639	91.7198	917.198	1934	19.34	Jersey Cross	0	Adult	1	Female	1	9	1	0	0	6	1	0	0	0	0	15	7	2	0	0	0	6	0	0	0	0
TGRA03	Trashigang	Radhi	Tokshimang	Phajogoenpa	27.3597	273.597	91.7233	917.233	2083	20.83	Jersey Cross	0	Adult	1	Female	1	0	0	0	0	15	1	0	0	0	0	15	0	0	0	0	0	15	0	0	0	0
TGRA04	Trashigang	Radhi	Tokshimang	Phajogoenpa	27.3617	273.617	91.7234	917.234	2030	20.3	Jersey Cross	0	Adult	1	Female	1	0	0	0	0	15	1	0	0	0	0	15	0	0	0	0	0	15	0	0	0	0
TGRA05	Trashigang	Radhi	Tokshimang	Khardung	27.3712	273.712	91.7198	917.198	1736	17.36	Local	1	Adult	1	Female	1	4	1	7	1	4	1	0	0	0	0	15	2	2	3	4	0	4	0	0	0	0
TGRA06	Trashigang	Radhi	Dekiling_Tshangkhar	Jonla Tshatse	27.3645	273.645	91.687	916.87	1349	13.49	Jersey Cross	0	Adult	1	Female	1	3	1	9	1	0	0	3	1	0	0	15	1	2	4	5	0	0	2	1	0	0
TGRA07	Trashigang	Radhi	Dekiling_Tshangkhar	Jonla Tshatse	27.3667	273.667	91.6893	916.893	1345	13.45	Jersey Cross	0	Adult	1	Female	1	11	1	4	1	0	0	0	0	0	0	15	3	8	3	1	0	0	0	0	0	0
TGRA08	Trashigang	Radhi	Dekiling_Tshangkhar	Pangthang	27.3651	273.651	91.6827	916.827	1239	12.39	Local	1	Adult	1	Female	1	7	1	3	1	1	1	4	1	0	0	15	3	4	3	0	0	1	3	1	0	0
TGRA09	Trashigang	Radhi	Dekiling_Tshangkhar	Jonla Pam	27.366	273.66	91.6815	916.815	1158	11.58	Local	1	Adult	1	Female	1	8	1	2	1	0	0	5	1	0	0	15	2	6	2	0	0	0	2	3	0	0
TGRA10	Trashigang	Radhi	Dekiling_Tshangkhar	Jonla Pam	27.3666	273.666	91.684	916.84	1250	12.5	Local	1	Adult	1	Female	1	15	1	0	0	0	0	0	0	0	0	15	9	6	0	0	0	0	0	0	0	0
TGSH01	Trashigang	Shongphu	Changmay	Rangjung	27.361	273.61	91.6724	916.724	1151	11.51	Jersey Cross	0	Adult	1	Female	1	2	1	13	1	0	0	0	0	0	0	15	1	1	3	10	0	0	0	0	0	0
TGSH02	Trashigang	Shongphu	Changmay	Changmay	27.3492	273.492	91.6614	916.614	1348	13.48	Jersey Cross	0	Adult	1	Female	1	0	0	15	1	0	0	0	0	0	0	15	0	0	10	5	0	0	0	0	0	0
TGSH03	Trashigang	Shongphu	Changmay	Changmay	27.3516	273.516	91.6668	916.668	1377	13.77	Jersey Cross	0	Adult	1	Female	1	15	1	0	0	0	0	0	0	0	0	15	9	6	0	0	0	0	0	0	0	0
TGSH04	Trashigang	Shongphu	Changmay	Changmay	27.3532	273.532	91.6669	916.669	1363	13.63	Jersey Cross	0	Adult	1	Female	1	0	0	15	1	0	0	0	0	0	0	15	0	0	7	8	0	0	0	0	0	0
TGSH05	Trashigang	Shongphu	Changmay	Changmay	27.3551	273.551	91.6633	916.633	1215	12.15	Jersey Cross	0	Adult	1	Female	1	9	1	6	1	0	0	0	0	0	0	15	4	5	5	1	0	0	0	0	0	0
TGSH06	Trashigang	Shongphu	Galling	Galling	27.3537	273.537	91.6626	916.626	1182	11.82	Jersey Cross	0	Adult	1	Female	1	0	0	15	1	0	0	0	0	0	0	15	0	0	10	5	0	0	0	0	0	0
TGSH07	Trashigang	Shongphu	Galling	Dramang	27.35	273.5	91.6313	916.313	918	9.18	Jersey Cross	0	Adult	1	Female	1	0	0	15	1	0	0	0	0	0	0	15	0	0	10	5	0	0	0	0	0	0
TGSH08	Trashigang	Shongphu	Galling	Dramang	27.352	273.52	91.641	916.41	959	9.59	Local	1	Adult	1	Female	1	0	0	13	1	1	1	1	1	0	0	15	0	0	10	3	0	1	1	0	0	0
TGSH09	Trashigang	Shongphu	Galling	Buna	27.3601	273.601	91.6705	916.705	1050	10.5	Jersey Cross	0	Adult	1	Female	1	0	0	15	1	0	0	0	0	0	0	15	0	0	6	9	0	0	0	0	0	0
TGSH10	Trashigang	Shongphu	Galling	Buna	27.3571	273.571	91.6512	916.512	947	9.47	Jersey Cross	0	Adult	1	Female	1	0	0	15	1	0	0	0	0	0	0	15	0	0	6	9	0	0	0	0	0	0
TGKR01	Trashigang	Kangpar	Kangpar_Lamyong	Wungthung	27.1254	271.254	91.6964	916.964	1685	16.85	Jersey Cross	0	Calf	0	Male	0	15	1	0	0	0	0	0	0	0	0	15	5	10	0	0	0	0	0	0	0	0
TGKR02	Trashigang	Kangpar	Kangpar_Lamyong	Kheshing	27.1239	271.239	91.6923	916.923	1653	16.53	Local	1	Adult	1	Male	0	15	1	0	0	0	0	0	0	0	0	15	10	5	0	0	0	0	0	0	0	0
TGKR03	Trashigang	Kangpar	Kangpar_Lamyong	Kheshing	27.1229	271.229	91.6907	916.907	1668	16.68	Jersey Cross	0	Adult	1	Female	1	15	1	0	0	0	0	0	0	0	0	15	11	4	0	0	0	0	0	0	0	0
TGKR04	Trashigang	Kangpar	Kangpar_Lamyong	Kangpar	27.1218	271.218	91.6943	916.943	1767	17.67	Jersey Cross	0	Calf	0	Female	1	15	1	0	0	0	0	0	0	0	0	15	8	7	0	0	0	0	0	0	0	0
TGKR05	Trashigang	Kangpar	Kangpar_Lamyong	Kangpar	27.1208	271.208	91.6925	916.925	1799	17.99	Jersey Cross	0	Adult	1	Female	1	15	1	0	0	0	0	0	0	0	0	15	10	5	0	0	0	0	0	0	0	0
TGKR06	Trashigang	Kangpar	Zordung	Zordung	27.1306	271.306	91.7227	917.227	1907	19.07	Jersey Cross	0	Adult	1	Female	1	15	1	0	0	0	0	0	0	0	0	15	8	7	0	0	0	0	0	0	0	0
TGKR07	Trashigang	Kangpar	Zordung	Zordung	27.1313	271.313	91.7241	917.241	1832	18.32	Jersey Cross	0	Calf	0	Female	1	12	1	0	0	2	1	1	1	0	0	15	7	5	0	0	0	2	1	0	0	0
TGKR08	Trashigang	Kangpar	Zordung	Zordung	27.1278	271.278	91.7207	917.207	1926	19.26	Jersey Cross	0	Calf	0	Male	0	6	1	0	0	9	1	0	0	0	0	15	5	1	0	0	1	8	0	0	0	0
TGKR09	Trashigang	Kangpar	Zordung	Zordung	27.1248	271.248	91.7154	917.154	1958	19.58	Jersey Cross	0	Adult	1	Female	1	12	1	0	0	3	1	0	0	0	0	15	3	9	0	0	0	3	0	0	0	0
TGKR10	Trashigang	Kangpar	Zordung	Zordung	27.1228	271.228	91.7141	917.141	2005	20.05	Jersey Cross	0	Adult	1	Female	1	15	1	0	0	0	0	0	0	0	0	15	2	13	0	0	0	0	0	0	0	0
TGSM01	Trashigang	Samkhar	Khapti	Lungtenzampa	27.3486	273.486	91.6212	916.212	897	8.97	Jersey Cross	0	Adult	1	Female	1	8	1	7	1	0	0	0	0	0	0	15	3	5	5	2	0	0	0	0	0	0
TGSM02	Trashigang	Samkhar	Khapti	Khapti	27.3395	273.395	91.6139	916.139	1091	10.91	Jersey Cross	0	Adult	1	Male	0	12	1	3	1	0	0	0	0	0	0	15	8	4	2	1	0	0	0	0	0	0
TGSM03	Trashigang	Samkhar	Khapti	Khapti	27.3396	273.396	91.6088	916.088	1167	11.67	Local	1	Adult	1	Male	0	0	0	15	1	0	0	0	0	0	0	15	0	0	9	6	0	0	0	0	0	0
TGSM04	Trashigang	Samkhar	Khapti	Khapti	27.3349	273.349	91.6107	916.107	1294	12.94	Local	1	Adult	1	Female	1	0	0	12	1	2	1	1	1	0	0	15	0	0	10	2	2	0	1	0	0	0
TGSM05	Trashigang	Samkhar	Khapti	Khapti	27.3493	273.493	91.6425	916.425	1275	12.75	Local	1	Adult	1	Female	1	0	0	15	1	0	0	0	0	0	0	15	0	0	11	4	0	0	0	0	0	0
TGSM06	Trashigang	Samkhar	Pam	Pam	27.3153	273.153	91.542	915.42	1342	13.42	Local	1	Calf	0	Female	1	0	0	15	1	0	0	0	0	0	0	15	0	0	11	4	0	0	0	0	0	0
TGSM07	Trashigang	Samkhar	Pam	Rangshikhar	27.3059	273.059	91.5504	915.504	1658	16.58	Jersey Cross	0	Adult	1	Female	1	0	0	15	1	0	0	0	0	0	0	15	0	0	8	7	0	0	0	0	0	0
TGSM08	Trashigang	Samkhar	Pam	Rangshikhar	27.3035	273.035	91.5505	915.505	1701	17.01	Jersey Cross	0	Adult	1	Male	0	0	0	15	1	0	0	0	0	0	0	15	0	0	11	4	0	0	0	0	0	0
TGSM09	Trashigang	Samkhar	Pam	Rangshikhar	27.3087	273.087	91.5518	915.518	1771	17.71	Jersey Cross	0	Adult	1	Female	1	0	0	15	1	0	0	0	0	0	0	15	0	0	14	1	0	0	0	0	0	0
TGSM10	Trashigang	Samkhar	Pam	Pam	27.306	273.06	91.5414	915.414	1260	12.6	Jersey Cross	0	Calf	0	Female	1	0	0	10	1	1	1	4	1	0	0	15	0	0	8	2	0	1	2	2	0	0
TGKA01	Trashigang	Kanglung	Rongthung_Shingchen	Rongthung	27.2811	272.811	91.5411	915.411	1491	14.91	Jersey Cross	0	Adult	1	Female	1	2	1	13	1	0	0	0	0	0	0	15	0	2	13	0	0	0	0	0	0	0
TGKA02	Trashigang	Kanglung	Rongthung_Shingchen	Rongthung	27.2797	272.797	91.5417	915.417	1571	15.71	Jersey Cross	0	Adult	1	Female	1	15	1	0	0	0	0	0	0	0	0	15	8	7	0	0	0	0	0	0	0	0
TGKA03	Trashigang	Kanglung	Rongthung_Shingchen	Tongmi Tong	27.2778	272.778	91.5393	915.393	1586	15.86	Jersey Cross	0	Adult	1	Female	1	15	1	0	0	0	0	0	0	0	0	15	8	7	0	0	0	0	0	0	0	0
TGKA04	Trashigang	Kanglung	Rongthung_Shingchen	Rongthung	27.275	272.75	91.5358	915.358	1626	16.26	Jersey Cross	0	Calf	0	Male	0	9	1	6	1	0	0	0	0	0	0	15	4	5	6	0	0	0	0	0	0	0
TGKA05	Trashigang	Kanglung	Rongthung_Shingchen	Namla	27.2797	272.797	91.5297	915.297	1698	16.98	Jersey Cross	0	Adult	1	Female	1	0	0	13	1	2	1	0	0	0	0	15	0	0	8	5	1	1	0	0	0	0
TGKA06	Trashigang	Kanglung	Thragom_Mertsham	Mertsham	27.2766	272.766	91.5054	915.054	1871	18.71	Jersey Cross	0	Calf	0	Male	0	3	1	0	0	12	1	0	0	0	0	15	0	3	0	0	0	12	0	0	0	0
TGKA07	Trashigang	Kanglung	Thragom_Mertsham	Mertsham	27.28	272.8	91.5054	915.054	1976	19.76	Local	1	Calf	0	Female	1	4	1	0	0	11	1	0	0	0	0	15	4	0	0	0	0	11	0	0	0	0
TGKA08	Trashigang	Kanglung	Thragom_Mertsham	Mertsham	27.2796	272.796	91.508	915.08	1940	19.4	Jersey Cross	0	Adult	1	Female	1	12	1	1	1	2	1	0	0	0	0	15	3	9	1	0	0	2	0	0	0	0
TGKA09	Trashigang	Kanglung	Thragom_Mertsham	Thragom	27.2797	272.797	91.5095	915.095	1920	19.2	Local	1	Adult	1	Female	1	15	1	0	0	0	0	0	0	0	0	15	4	11	0	0	0	0	0	0	0	0
TGKA10	Trashigang	Kanglung	Thragom_Mertsham	Thragom	27.2814	272.814	91.5146	915.146	1900	19	Jersey Cross	0	Adult	1	Female	1	15	1	0	0	0	0	0	0	0	0	15	5	10	0	0	0	0	0	0	0	0
TGYR01	Trashigang	Yangner	Dargyeling	Changzay	27.3595	273.595	91.5288	915.288	1882	18.82	Local	1	Calf	0	Male	0	3	1	12	1	0	0	0	0	0	0	15	1	2	6	6	0	0	0	0	0	0
TGYR02	Trashigang	Yangner	Dargyeling	Wangkha	27.3646	273.646	91.5238	915.238	1887	18.87	Local	1	Adult	1	Female	1	2	1	13	1	0	0	0	0	0	0	15	0	2	4	9	0	0	0	0	0	0
TGYR03	Trashigang	Yangner	Dargyeling	Wangkha	27.3631	273.631	91.5222	915.222	1982	19.82	Local	1	Adult	1	Female	1	0	0	12	1	3	1	0	0	0	0	15	0	0	10	2	0	3	0	0	0	0
TGYR04	Trashigang	Yangner	Dargyeling	Pangthang	27.3611	273.611	91.5252	915.252	1977	19.77	Jersey Cross	0	Adult	1	Female	1	0	0	15	1	0	0	0	0	0	0	15	0	0	12	3	0	0	0	0	0	0
TGYR05	Trashigang	Yangner	Dargyeling	Pangthang	27.3612	273.612	91.5194	915.194	2047	20.47	Local	1	Adult	1	Female	1	9	1	6	1	0	0	0	0	0	0	15	2	7	6	0	0	0	0	0	0	0
TGYR06	Trashigang	Yangner	Shokang	Bachi	27.3541	273.541	91.5156	915.156	2044	20.44	Jersey Cross	0	Adult	1	Female	1	0	0	15	1	0	0	0	0	0	0	15	0	0	10	5	0	0	0	0	0	0
TGYR07	Trashigang	Yangner	Shokang	Kharsa	27.3441	273.441	91.512	915.12	1720	17.2	Jersey Cross	0	Adult	1	Male	0	0	0	15	1	0	0	0	0	0	0	15	0	0	12	3	0	0	0	0	0	0
TGYR08	Trashigang	Yangner	Shokang	Gonsar	27.3402	273.402	91.5086	915.086	1740	17.4	Jersey Cross	0	Adult	1	Female	1	0	0	15	1	0	0	0	0	0	0	15	0	0	10	5	0	0	0	0	0	0
TGYR09	Trashigang	Yangner	Shokang	Gonsar	27.3392	273.392	91.5095	915.095	1733	17.33	Jersey Cross	0	Adult	1	Female	1	4	1	11	1	0	0	0	0	0	0	15	2	2	11	0	0	0	0	0	0	0
TGYR10	Trashigang	Yangner	Shokang	Bachi	27.348	273.48	91.507	915.07	1725	17.25	Local	1	Adult	1	Female	1	0	0	11	1	3	1	1	1	0	0	15	0	0	6	5	0	3	0	1	0	0
TGBA01	Trashigang	Bartsham	Trashiyang	Mantshang	27.4047	274.047	91.6156	916.156	2119	21.19	Local	1	Adult	1	Female	1	0	0	15	1	0	0	0	0	0	0	15	0	0	6	9	0	0	0	0	0	0
TGBA02	Trashigang	Bartsham	Trashiyang	Mantshang	27.4033	274.033	91.6136	916.136	2125	21.25	Jersey Cross	0	Adult	1	Female	1	8	1	4	1	3	1	0	0	0	0	15	4	4	2	2	1	2	0	0	0	0
TGBA03	Trashigang	Bartsham	Trashiyang	Mantshang	27.406	274.06	91.6146	916.146	2187	21.87	Local	1	Adult	1	Female	1	0	0	8	1	7	1	0	0	0	0	15	0	0	1	7	2	5	0	0	0	0
TGBA04	Trashigang	Bartsham	Trashiyang	Usharong	27.4085	274.085	91.6184	916.184	2157	21.57	Local	1	Adult	1	Male	0	0	0	15	1	0	0	0	0	0	0	15	0	0	11	4	0	0	0	0	0	0
TGBA05	Trashigang	Bartsham	Trashiyang	Zurka	27.4103	274.103	91.6237	916.237	2161	21.61	Local	1	Adult	1	Female	1	7	1	8	1	0	0	0	0	0	0	15	3	4	4	4	0	0	0	0	0	0
TGBA06	Trashigang	Bartsham	Nangkhar	Nagtshang	27.39	273.9	91.6071	916.071	2027	20.27	Local	1	Adult	1	Female	1	4	1	0	0	11	1	0	0	0	0	15	1	3	0	0	2	9	0	0	0	0
TGBA07	Trashigang	Bartsham	Nangkhar	Zorshing	27.3885	273.885	91.6075	916.075	2019	20.19	Local	1	Adult	1	Female	1	4	1	4	1	7	1	0	0	0	0	15	1	3	1	3	2	5	0	0	0	0
TGBA08	Trashigang	Bartsham	Nangkhar	Bargoen	27.3864	273.864	91.6086	916.086	1938	19.38	Local	1	Adult	1	Female	1	0	0	13	1	2	1	0	0	0	0	15	0	0	9	4	0	2	0	0	0	0
TGBA09	Trashigang	Bartsham	Nangkhar	Bargoen	27.3867	273.867	91.6061	916.061	1981	19.81	Local	1	Calf	0	Female	1	15	1	0	0	0	0	0	0	0	0	15	12	3	0	0	0	0	0	0	0	0
TGBA10	Trashigang	Bartsham	Nangkhar	Tadzong	27.3923	273.923	91.6065	916.065	1913	19.13	Local	1	Adult	1	Female	1	0	0	5	1	10	1	0	0	0	0	15	0	0	3	2	1	9	0	0	0	0
TGBD01	Trashigang	Bidung	Kagkaney	Kakaney	27.3743	273.743	91.6391	916.391	1813	18.13	Local	1	Adult	1	Female	1	15	1	0	0	0	0	0	0	0	0	15	2	13	0	0	0	0	0	0	0	0
TGBD02	Trashigang	Bidung	Kagkaney	Dhori	27.3759	273.759	91.6408	916.408	1787	17.87	Jersey Cross	0	Adult	1	Female	1	0	0	15	1	0	0	0	0	0	0	15	0	0	11	4	0	0	0	0	0	0
TGBD03	Trashigang	Bidung	Kagkaney	Kakaney	27.3729	273.729	91.6424	916.424	1670	16.7	Local	1	Adult	1	Female	1	15	1	0	0	0	0	0	0	0	0	15	10	5	0	0	0	0	0	0	0	0
TGBD04	Trashigang	Bidung	Kagkaney	Kakaney	27.3699	273.699	91.6392	916.392	1638	16.38	Local	1	Adult	1	Female	1	15	1	0	0	0	0	0	0	0	0	15	6	9	0	0	0	0	0	0	0	0
TGBD05	Trashigang	Bidung	Kagkaney	Kakaney	27.368	273.68	91.6418	916.418	1543	15.43	Local	1	Adult	1	Female	1	0	0	0	0	15	1	0	0	0	0	15	0	0	0	0	12	3	0	0	0	0
TGBD06	Trashigang	Bidung	Tshigtum	Bjalung	27.3671	273.671	91.6411	916.411	1564	15.64	Local	1	Adult	1	Female	1	0	0	12	1	3	1	0	0	0	0	15	0	0	7	5	2	1	0	0	0	0
TGBD07	Trashigang	Bidung	Tshigtum	Bjalung	27.3671	273.671	91.6558	916.558	1279	12.79	Local	1	Adult	1	Female	1	15	1	0	0	0	0	0	0	0	0	15	3	12	0	0	0	0	0	0	0	0
TGBD08	Trashigang	Bidung	Tshigtum	Zhigneer	27.3687	273.687	91.6602	916.602	1259	12.59	Local	1	Adult	1	Female	1	0	0	9	1	3	1	3	1	0	0	15	0	0	6	3	2	1	1	2	0	0
TGBD09	Trashigang	Bidung	Tshigtum	Zhigneer	27.3687	273.687	91.6556	916.556	1242	12.42	Local	1	Adult	1	Female	1	15	1	0	0	0	0	0	0	0	0	15	3	12	0	0	0	0	0	0	0	0
TGBD10	Trashigang	Bidung	Tshigtum	Zhigneer	27.3699	273.699	91.6627	916.627	1251	12.51	Local	1	Adult	1	Female	1	5	1	10	1	0	0	0	0	0	0	15	5	0	6	4	0	0	0	0	0	0
PGCM01	Pema Gatshel	Chimung	Chimung	Chimung	27.0364	270.364	91.2932	912.932	1070	10.7	Jersey Cross	0	Adult	1	Male	0	15	1	0	0	0	0	0	0	0	0	15	9	6	0	0	0	0	0	0	0	0
PGCM02	Pema Gatshel	Chimung	Chimung	Chimung	27.0383	270.383	91.2937	912.937	1020	10.2	Jersey Cross	0	Adult	1	Female	1	15	1	0	0	0	0	0	0	0	0	15	7	8	0	0	0	0	0	0	0	0
PGCM03	Pema Gatshel	Chimung	Chimung	Chimung	27.0325	270.325	91.2931	912.931	1100	11	Local	1	Heifer	0	Female	1	13	1	0	0	2	1	0	0	0	0	15	2	11	0	0	0	2	0	0	0	0
PGCM04	Pema Gatshel	Chimung	Chimung	Chimung	27.0366	270.366	91.293	912.93	1080	10.8	Local	1	Adult	1	Female	1	15	1	0	0	0	0	0	0	0	0	15	5	10	0	0	0	0	0	0	0	0
PGCM05	Pema Gatshel	Chimung	Chimung	Chimung	27.039	270.39	91.2933	912.933	1030	10.3	Local	1	Adult	1	Female	1	14	1	0	0	0	0	1	1	0	0	15	4	10	0	0	0	0	0	1	0	0
PGCM06	Pema Gatshel	Chimung	Pangthang	Pangthang	27.0238	270.238	91.2974	912.974	1420	14.2	Local	1	Calf	0	Male	0	15	1	0	0	0	0	0	0	0	0	15	6	9	0	0	0	0	0	0	0	0
PGCM07	Pema Gatshel	Chimung	Pangthang	Pangthang	27.024	270.24	91.2962	912.962	1390	13.9	Local	1	Adult	1	Male	0	14	1	0	0	1	1	0	0	0	0	15	9	5	0	0	1	0	0	0	0	0
PGCM08	Pema Gatshel	Chimung	Pangthang	Pangthang	27.0252	270.252	91.299	912.99	1480	14.8	Jersey Cross	0	Adult	1	Female	1	15	1	0	0	0	0	0	0	0	0	15	10	5	0	0	0	0	0	0	0	0
PGCM09	Pema Gatshel	Chimung	Pangthang	Pangthang	27.0253	270.253	91.2976	912.976	1490	14.9	Jersey Cross	0	Adult	1	Female	1	15	1	0	0	0	0	0	0	0	0	15	7	8	0	0	0	0	0	0	0	0
PGCM10	Pema Gatshel	Chimung	Pangthang	Pangthang	27.0288	270.288	91.2911	912.911	1370	13.7	Jersey Cross	0	Adult	1	Female	1	14	1	0	0	0	0	0	0	1	0	15	8	6	0	0	0	0	0	0	1	0
PGYG01	Pema Gatshel	Yurung	Khominang	Khominang	27.0804	270.804	91.3865	913.865	1630	16.3	Jersey Cross	0	Adult	1	Female	1	15	1	0	0	0	0	0	0	0	0	15	6	9	0	0	0	0	0	0	0	0
PGYG02	Pema Gatshel	Yurung	Khominang	Khominang	27.0171	270.171	91.3397	913.397	1620	16.2	Jersey Cross	0	Adult	1	Female	1	14	1	0	0	1	1	0	0	0	0	15	4	10	0	0	0	1	0	0	0	0
PGYG03	Pema Gatshel	Yurung	Khominang	Khominang	27.0185	270.185	91.3426	913.426	1560	15.6	Jersey Cross	0	Adult	1	Female	1	13	1	1	1	1	1	0	0	0	0	15	8	5	0	1	0	1	0	0	0	0
PGYG04	Pema Gatshel	Yurung	Khominang	Yangkhar	27.0191	270.191	91.3439	913.439	1490	14.9	Jersey Cross	0	Heifer	0	Female	1	15	1	0	0	0	0	0	0	0	0	15	4	11	0	0	0	0	0	0	0	0
PGYG05	Pema Gatshel	Yurung	Khominang	Yangkhar	27.0167	270.167	91.3404	913.404	1390	13.9	Jersey Cross	0	Heifer	0	Female	1	9	1	2	1	4	1	0	0	0	0	15	0	9	0	2	1	3	0	0	0	0
PGYG06	Pema Gatshel	Yurung	Dungsingma	Duenang	27.0238	270.238	91.3445	913.445	1410	14.1	Jersey Cross	0	Calf	0	Male	0	15	1	0	0	0	0	0	0	0	0	15	2	13	0	0	0	0	0	0	0	0
PGYG07	Pema Gatshel	Yurung	Dungsingma	Duenang	27.0243	270.243	91.3446	913.446	1400	14	Jersey Cross	0	Adult	1	Male	0	15	1	0	0	0	0	0	0	0	0	15	0	15	0	0	0	0	0	0	0	0
PGYG08	Pema Gatshel	Yurung	Dungsingma	Duenang	27.0262	270.262	91.3412	913.412	1450	14.5	Jersey Cross	0	Adult	1	Male	0	15	1	0	0	0	0	0	0	0	0	15	0	15	0	0	0	0	0	0	0	0
PGYG09	Pema Gatshel	Yurung	Dungsingma	Dungsingma	27.0266	270.266	91.3451	913.451	1450	14.5	Jersey Cross	0	Adult	1	Male	0	14	1	0	0	1	1	0	0	0	0	15	6	8	0	0	0	1	0	0	0	0
PGYG10	Pema Gatshel	Yurung	Dungsingma	Dungsingma	27.0266	270.266	91.3451	913.451	1450	14.5	Jersey Cross	0	Adult	1	Female	1	15	1	0	0	0	0	0	0	0	0	15	4	11	0	0	0	0	0	0	0	0
PGDM01	Pema Gatshel	Dungmin	Dungmin	Dungmin	26.9852	269.852	91.3295	913.295	1120	11.2	Local	1	Adult	1	Female	1	6	1	3	1	4	1	1	1	1	0	15	2	4	3	0	1	3	0	1	1	0
PGDM02	Pema Gatshel	Dungmin	Dungmin	Dungmin	26.984	269.84	91.3283	913.283	1150	11.5	Jersey Cross	0	Adult	1	Female	1	14	1	0	0	1	1	0	0	0	0	15	1	13	0	0	0	1	0	0	0	0
PGDM03	Pema Gatshel	Dungmin	Lanyiri	Lanyiri	26.9956	269.955	91.2842	912.842	1120	11.2	Jersey Cross	0	Adult	1	Female	1	15	1	0	0	0	0	0	0	0	0	15	3	12	0	0	0	0	0	0	0	0
PGDM04	Pema Gatshel	Dungmin	Lanyiri	Lanyiri	26.9956	269.956	91.284	912.84	1120	11.2	Local	1	Adult	1	Female	1	13	1	2	1	0	0	0	0	0	0	15	10	3	1	1	0	0	0	0	0	0
PGDM05	Pema Gatshel	Dungmin	Lanyiri	Lanyiri	26.9954	269.954	91.2841	912.841	1130	11.3	Jersey Cross	0	Heifer	0	Female	1	15	1	0	0	0	0	0	0	0	0	15	2	13	0	0	0	0	0	0	0	0
PGDM06	Pema Gatshel	Dungmin	Bangyul	Bangyul	26.9636	269.636	91.2387	912.387	1010	10.1	Local	1	Adult	1	Female	1	15	1	0	0	0	0	0	0	0	0	15	4	11	0	0	0	0	0	0	0	0
PGDM07	Pema Gatshel	Dungmin	Bangyul	Bangyul	26.9639	269.639	91.2387	912.387	1020	10.2	Local	1	Calf	0	Male	0	14	1	0	0	1	1	0	0	0	0	15	8	6	0	0	1	0	0	0	0	0
PGDM08	Pema Gatshel	Dungmin	Bangyul	Bangyul	26.965	269.65	91.2384	912.384	1060	10.6	Jersey Cross	0	Adult	1	Female	1	15	1	0	0	0	0	0	0	0	0	15	6	9	0	0	0	0	0	0	0	0
PGDM09	Pema Gatshel	Dungmin	Bangyul	Bangyul	26.9644	269.644	91.2379	912.379	1070	10.7	Local	1	Calf	0	Male	0	14	1	0	0	1	1	0	0	0	0	15	9	5	0	0	1	0	0	0	0	0
PGDM10	Pema Gatshel	Dungmin	Bangyul	Bangyul	26.9632	269.632	91.2382	912.382	1060	10.6	Jersey Cross	0	Adult	1	Female	1	15	1	0	0	0	0	0	0	0	0	15	3	12	0	0	0	0	0	0	0	0
PGZB01	Pema Gatshel	Zobel	Ngangmulang	Ngangmulang	27.0731	270.731	91.4518	914.518	1460	14.6	Jersey Cross	0	Adult	1	Female	1	15	1	0	0	0	0	0	0	0	0	15	8	7	0	0	0	0	0	0	0	0
PGZB02	Pema Gatshel	Zobel	Ngangmulang	Ngangmulang	27.0751	270.751	91.4508	914.508	1420	14.2	Jersey Cross	0	Adult	1	Female	1	15	1	0	0	0	0	0	0	0	0	15	7	8	0	0	0	0	0	0	0	0
PGZB03	Pema Gatshel	Zobel	Ngangmulang	Ngangmulang	27.0673	270.673	91.4545	914.545	1550	15.5	Jersey Cross	0	Adult	1	Female	1	11	1	3	1	0	0	1	1	0	0	15	3	8	2	1	0	0	0	1	0	0
PGZB04	Pema Gatshel	Zobel	Ngangmulang	Ngangmulang	27.0663	270.663	91.4545	914.545	1490	14.9	Jersey Cross	0	Calf	0	Female	1	15	1	0	0	0	0	0	0	0	0	15	4	11	0	0	0	0	0	0	0	0
PGZB05	Pema Gatshel	Zobel	Ngangmulang	Ngangmulang	27.0564	270.564	91.452	914.52	1620	16.2	Local	1	Adult	1	Female	1	15	1	0	0	0	0	0	0	0	0	15	2	13	0	0	0	0	0	0	0	0
PGZB06	Pema Gatshel	Zobel	Zobel	Zobel	27.0558	270.558	91.4515	914.515	1640	16.4	Local	1	Adult	1	Female	1	13	1	1	1	0	0	1	1	0	0	15	9	4	0	1	0	0	1	0	0	0
PGZB07	Pema Gatshel	Zobel	Zobel	Zobel	27.0549	270.549	91.4494	914.494	1610	16.1	Jersey Cross	0	Adult	1	Female	1	11	1	2	1	1	1	1	1	0	0	15	9	2	1	1	0	1	1	0	0	0
PGZB08	Pema Gatshel	Zobel	Zobel	Zobel	27.0614	270.614	91.4604	914.604	1840	18.4	Jersey Cross	0	Adult	1	Female	1	15	1	0	0	0	0	0	0	0	0	15	4	11	0	0	0	0	0	0	0	0
PGZB09	Pema Gatshel	Zobel	Zobel	Zobel	27.0388	270.388	91.4427	914.427	2060	20.6	Jersey Cross	0	Calf	0	Female	1	14	1	1	1	0	0	0	0	0	0	15	4	10	1	0	0	0	0	0	0	0
PGZB10	Pema Gatshel	Zobel	Zobel	Zobel	27.0483	270.483	91.4609	914.609	2020	20.2	Local	1	Adult	1	Male	0	14	1	0	0	0	0	1	1	0	0	15	7	7	0	0	0	0	0	1	0	0
PGNA01	Pema Gatshel	Nanong	Nanong	Kulung	27.1168	271.168	91.4418	914.418	870	8.7	Local	1	Adult	1	Female	1	14	1	0	0	1	1	0	0	0	0	15	4	10	0	0	1	0	0	0	0	0
PGNA02	Pema Gatshel	Nanong	Nanong	Kulung	27.1172	271.172	91.4446	914.446	900	9	Local	1	Heifer	0	Female	1	8	1	0	0	2	1	5	1	0	0	15	6	2	0	0	1	1	4	1	0	0
PGNA03	Pema Gatshel	Nanong	Nanong	Kulung	27.1195	271.195	91.4453	914.453	840	8.4	Local	1	Adult	1	Female	1	9	1	1	1	1	1	4	1	0	0	15	1	8	1	0	0	1	3	1	0	0
PGNA04	Pema Gatshel	Nanong	Nanong	Zhingri	27.1217	271.217	91.4574	914.574	830	8.3	Local	1	Adult	1	Female	1	14	1	0	0	1	1	0	0	0	0	15	4	10	0	0	0	1	0	0	0	0
PGNA05	Pema Gatshel	Nanong	Nanong	Zhingri	27.1172	271.172	91.4413	914.413	810	8.1	Local	1	Adult	1	Female	1	4	1	0	0	6	1	5	1	0	0	15	0	4	0	0	4	2	1	4	0	0
PGNA06	Pema Gatshel	Nanong	Raling	Pangthang	27.1132	271.132	91.4348	914.348	870	8.7	Local	1	Adult	1	Male	0	15	1	0	0	0	0	0	0	0	0	15	5	10	0	0	0	0	0	0	0	0
PGNA07	Pema Gatshel	Nanong	Raling	Pangthang	27.1137	271.137	91.4324	914.324	860	8.6	Jersey Cross	0	Calf	0	Female	1	14	1	0	0	0	0	1	1	0	0	15	4	10	0	0	0	0	1	0	0	0
PGNA08	Pema Gatshel	Nanong	Raling	Pangthang	27.1146	271.146	91.4267	914.267	740	7.4	Local	1	Heifer	0	Female	1	15	1	0	0	0	0	0	0	0	0	15	4	11	0	0	0	0	0	0	0	0
PGNA09	Pema Gatshel	Nanong	Raling	Pangthang	27.1148	271.148	91.4263	914.263	720	7.2	Local	1	Adult	1	Female	1	2	1	0	0	0	0	13	1	0	0	15	0	2	0	0	0	0	2	11	0	0
PGNA10	Pema Gatshel	Nanong	Raling	Pangthang	27.1143	271.143	91.425	914.25	740	7.4	Local	1	Adult	1	Male	0	15	1	0	0	0	0	0	0	0	0	15	5	10	0	0	0	0	0	0	0	0
PGSH01	Pema Gatshel	Shumar	Bartsheri	Bartseri	27.0279	270.279	91.4207	914.207	1440	14.4	Jersey Cross	0	Adult	1	Female	1	14	1	0	0	0	0	0	0	1	0	15	6	8	0	0	0	0	0	0	0	1
PGSH02	Pema Gatshel	Shumar	Bartsheri	Bartseri	27.0259	270.259	91.4218	914.218	1450	14.5	Jersey Cross	0	Calf	0	Male	0	15	1	0	0	0	0	0	0	0	0	15	4	11	0	0	0	0	0	0	0	0
PGSH03	Pema Gatshel	Shumar	Bartsheri	Bartseri	27.0298	270.298	91.4195	914.195	1390	13.9	Jersey Cross	0	Calf	0	Male	0	15	1	0	0	0	0	0	0	0	0	15	3	12	0	0	0	0	0	0	0	0
PGSH04	Pema Gatshel	Shumar	Bartsheri	Bartseri	27.0268	270.268	91.4126	914.126	1230	12.3	Jersey Cross	0	Adult	1	Female	1	15	1	0	0	0	0	0	0	0	0	15	2	13	0	0	0	0	0	0	0	0
PGSH05	Pema Gatshel	Shumar	Bartsheri	Bartseri	27.0267	270.267	91.4128	914.128	1240	12.4	Local	1	Adult	1	Female	1	15	1	0	0	0	0	0	0	0	0	15	6	9	0	0	0	0	0	0	0	0
PGSH06	Pema Gatshel	Shumar	Khothagpa_Yalang	Denchi	27.0181	270.181	91.407	914.07	840	8.4	Jersey Cross	0	Adult	1	Female	1	15	1	0	0	0	0	0	0	0	0	15	6	9	0	0	0	0	0	0	0	0
PGSH07	Pema Gatshel	Shumar	Khothagpa_Yalang	Yalang	27.0155	270.155	91.4068	914.068	1080	10.8	Jersey Cross	0	Calf	0	Male	0	15	1	0	0	0	0	0	0	0	0	15	0	15	0	0	0	0	0	0	0	0
PGSH08	Pema Gatshel	Shumar	Khothagpa_Yalang	Yalang	27.019	270.19	91.416	914.16	1090	10.9	Jersey Cross	0	Adult	1	Female	1	15	1	0	0	0	0	0	0	0	0	15	8	7	0	0	0	0	0	0	0	0
PGSH09	Pema Gatshel	Shumar	Khothagpa_Yalang	Khothagpa	27.0225	270.225	91.4124	914.124	1100	11	Jersey Cross	0	Heifer	0	Female	1	15	1	0	0	0	0	0	0	0	0	15	3	12	0	0	0	0	0	0	0	0
PGSH10	Pema Gatshel	Shumar	Khothagpa_Yalang	Khothagpa	27.0222	270.222	91.4123	914.123	1080	10.8	Jersey Cross	0	Heifer	0	Female	1	13	1	0	0	2	1	0	0	0	0	15	3	10	0	0	0	2	0	0	0	0
PGKH01	Pema Gatshel	Khar	Khar_Yagyur	Bongman	26.99	269.9	91.4092	914.092	1370	13.7	Jersey Cross	0	Calf	0	Male	0	15	1	0	0	0	0	0	0	0	0	15	8	7	0	0	0	0	0	0	0	0
PGKH02	Pema Gatshel	Khar	Khar_Yagyur	Khar	27.0076	270.076	91.4098	914.098	1060	10.6	Jersey Cross	0	Adult	1	Female	1	14	1	0	0	1	1	0	0	0	0	15	7	7	0	0	1	0	0	0	0	0
PGKH03	Pema Gatshel	Khar	Khar_Yagyur	Khar	27.0069	270.069	91.4087	914.087	1060	10.6	Local	1	Adult	1	Female	1	15	1	0	0	0	0	0	0	0	0	15	8	7	0	0	0	0	0	0	0	0
PGKH04	Pema Gatshel	Khar	Khar_Yagyur	Khar	27.0046	270.046	91.4076	914.076	1030	10.3	Jersey Cross	0	Adult	1	Female	1	13	1	0	0	2	1	0	0	0	0	15	10	3	0	0	1	1	0	0	0	0
PGKH05	Pema Gatshel	Khar	Khar_Yagyur	Khar	27.0073	270.073	91.4043	914.043	1020	10.2	Jersey Cross	0	Adult	1	Female	1	0	0	0	0	12	1	3	1	0	0	15	0	0	0	0	9	3	2	1	0	0
PGKH06	Pema Gatshel	Khar	Khengzor_Labar	Shinangri	26.963	269.63	91.378	913.78	1380	13.8	Local	1	Heifer	0	Female	1	15	1	0	0	0	0	0	0	0	0	15	4	11	0	0	0	0	0	0	0	0
PGKH07	Pema Gatshel	Khar	Khengzor_Labar	Khengzor	26.9789	269.789	91.3806	913.806	1510	15.1	Jersey Cross	0	Adult	1	Female	1	15	1	0	0	0	0	0	0	0	0	15	8	7	0	0	0	0	0	0	0	0
PGKH08	Pema Gatshel	Khar	Khengzor_Labar	Khengzor	26.9784	269.784	91.382	913.82	1510	15.1	Local	1	Adult	1	Male	0	12	1	2	1	1	1	0	0	0	0	15	7	5	1	1	0	1	0	0	0	0
PGKH09	Pema Gatshel	Khar	Khengzor_Labar	Labar	26.9769	269.769	91.4012	914.012	1310	13.1	Local	1	Adult	1	Male	0	10	1	3	1	2	1	0	0	0	0	15	5	5	2	1	0	2	0	0	0	0
PGKH10	Pema Gatshel	Khar	Khengzor_Labar	Labar	26.994	269.94	91.3951	913.951	1130	11.3	Local	1	Adult	1	Male	0	9	1	3	1	2	1	0	0	1	0	15	1	8	1	2	1	1	0	0	0	1
PGNG01	Pema Gatshel	Norbugang	Norbugang_Rinchenzor	Norbugang	26.8516	268.516	91.1246	911.246	770	7.7	Jersey Cross	0	Adult	1	Female	1	15	1	0	0	0	0	0	0	0	0	15	4	11	0	0	0	0	0	0	0	0
PGNG02	Pema Gatshel	Norbugang	Norbugang_Rinchenzor	Norbugang	26.8532	268.532	91.1016	911.016	800	8	Jersey Cross	0	Adult	1	Female	1	15	1	0	0	0	0	0	0	0	0	15	9	6	0	0	0	0	0	0	0	0
PGNG03	Pema Gatshel	Norbugang	Norbugang_Rinchenzor	Rinchenzor	26.8558	268.558	91.0992	910.992	790	7.9	Jersey Cross	0	Adult	1	Female	1	15	1	0	0	0	0	0	0	0	0	15	8	7	0	0	0	0	0	0	0	0
PGNG04	Pema Gatshel	Norbugang	Norbugang_Rinchenzor	Rinchenzor	26.8598	268.598	91.0921	910.921	790	7.9	Jersey Cross	0	Adult	1	Female	1	15	1	0	0	0	0	0	0	0	0	15	8	7	0	0	0	0	0	0	0	0
PGNG05	Pema Gatshel	Norbugang	Norbugang_Rinchenzor	Rinchenzor	26.8606	268.606	91.0932	910.932	780	7.8	Jersey Cross	0	Adult	1	Female	1	15	1	0	0	0	0	0	0	0	0	15	1	14	0	0	0	0	0	0	0	0
PGNG06	Pema Gatshel	Norbugang	Tshaelshingzor	Tshaelshingzor	26.8536	268.536	91.1531	911.531	860	8.6	Jersey Cross	0	Adult	1	Female	1	8	1	5	1	1	1	0	0	1	0	15	5	3	2	3	0	1	0	0	1	0
PGNG07	Pema Gatshel	Norbugang	Tshaelshingzor	Tshaelshingzor	26.8494	268.494	91.1899	911.899	800	8	Jersey Cross	0	Adult	1	Female	1	15	1	0	0	0	0	0	0	0	0	15	8	7	0	0	0	0	0	0	0	0
PGNG08	Pema Gatshel	Norbugang	Tshaelshingzor	Tshaelshingzor	26.8541	268.541	91.1522	911.522	850	8.5	Jersey Cross	0	Calf	0	Male	0	15	1	0	0	0	0	0	0	0	0	15	3	12	0	0	0	0	0	0	0	0
PGNG09	Pema Gatshel	Norbugang	Tshaelshingzor	Tshaelshingzor	26.8544	268.544	91.1509	911.509	850	8.5	Jersey Cross	0	Calf	0	Female	1	15	1	0	0	0	0	0	0	0	0	15	5	10	0	0	0	0	0	0	0	0
PGNG10	Pema Gatshel	Norbugang	Tshaelshingzor	Tshaelshingzor	26.8551	268.551	91.1516	911.516	840	8.4	Jersey Cross	0	Adult	1	Female	1	15	1	0	0	0	0	0	0	0	0	15	4	11	0	0	0	0	0	0	0	0
PGCK01	Pema Gatshel	Chokhorling	Kerung	Kerung	26.9002	269.002	91.3305	913.305	1230	12.3	Jersey Cross	0	Adult	1	Female	1	15	1	0	0	0	0	0	0	0	0	15	7	8	0	0	0	0	0	0	0	0
PGCK02	Pema Gatshel	Chokhorling	Kerung	Kerung	26.9025	269.025	91.3311	913.311	1220	12.2	Jersey Cross	0	Adult	1	Female	1	15	1	0	0	0	0	0	0	0	0	15	5	10	0	0	0	0	0	0	0	0
PGCK03	Pema Gatshel	Chokhorling	Kerung	Kerung	26.9007	269.007	91.3292	913.292	1180	11.8	Local	1	Adult	1	Female	1	15	1	0	0	0	0	0	0	0	0	15	7	8	0	0	0	0	0	0	0	0
PGCK04	Pema Gatshel	Chokhorling	Kerung	Kerung	26.9018	269.018	91.327	913.27	1160	11.6	Jersey Cross	0	Adult	1	Female	1	15	1	0	0	0	0	0	0	0	0	15	6	9	0	0	0	0	0	0	0	0
PGCK05	Pema Gatshel	Chokhorling	Kerung	Kerung	26.9015	269.015	91.3267	913.267	1170	11.7	Local	1	Adult	1	Female	1	15	1	0	0	0	0	0	0	0	0	15	7	8	0	0	0	0	0	0	0	0
PGCK06	Pema Gatshel	Chokhorling	Dezama	Dezama	26.8381	268.381	91.281	912.81	740	7.4	Jersey Cross	0	Adult	1	Female	1	15	1	0	0	0	0	0	0	0	0	15	2	13	0	0	0	0	0	0	0	0
PGCK07	Pema Gatshel	Chokhorling	Dezama	Dezama	26.8417	268.417	91.2774	912.774	760	7.6	Jersey Cross	0	Adult	1	Female	1	8	1	1	1	1	1	4	1	1	0	15	7	1	0	1	0	1	3	1	0	1
PGCK08	Pema Gatshel	Chokhorling	Dezama	Dezama	26.8417	268.416	91.2778	912.778	780	7.8	Jersey Cross	0	Adult	1	Female	1	15	1	0	0	0	0	0	0	0	0	15	5	10	0	0	0	0	0	0	0	0
PGCK09	Pema Gatshel	Chokhorling	Dezama	Dezama	26.8406	268.406	91.2779	912.779	750	7.5	Jersey Cross	0	Adult	1	Male	0	7	1	0	0	3	1	5	1	0	0	15	3	4	0	0	2	1	4	1	0	0
PGCK10	Pema Gatshel	Chokhorling	Dezama	Dezama	26.8404	268.404	91.2776	912.776	730	7.3	Jersey Cross	0	Adult	1	Female	1	0	0	1	1	5	1	9	1	0	0	15	0	0	1	0	1	4	5	4	0	0
PGCH01	Pema Gatshel	Chongshing	Mandi	Mandi	26.9973	269.973	91.3719	913.719	1650	16.5	Jersey Cross	0	Calf	0	Male	0	15	1	0	0	0	0	0	0	0	0	15	7	8	0	0	0	0	0	0	0	0
PGCH02	Pema Gatshel	Chongshing	Mandi	Mandi	26.9958	269.958	91.3759	913.759	1660	16.6	Jersey Cross	0	Adult	1	Female	1	14	1	0	0	1	1	0	0	0	0	15	5	9	0	0	1	0	0	0	0	0
PGCH03	Pema Gatshel	Chongshing	Mandi	Mandi	27.0093	270.093	91.4005	914.005	1670	16.7	Jersey Cross	0	Adult	1	Female	1	8	1	0	0	7	1	0	0	0	0	15	6	2	0	0	7	0	0	0	0	0
PGCH04	Pema Gatshel	Chongshing	Mandi	Mandi	27.0161	270.161	91.4028	914.028	1710	17.1	Jersey Cross	0	Adult	1	Female	1	11	1	1	1	3	1	0	0	0	0	15	2	9	0	1	0	3	0	0	0	0
PGCH05	Pema Gatshel	Chongshing	Mandi	Mandi	26.9978	269.978	91.374	913.74	1590	15.9	Jersey Cross	0	Calf	0	Female	1	13	1	0	0	2	1	0	0	0	0	15	5	8	0	0	2	0	0	0	0	0
PGCH06	Pema Gatshel	Chongshing	Thongsa	Thongsa	27.0035	270.035	91.3845	913.845	1460	14.6	Jersey Cross	0	Heifer	0	Female	1	15	1	0	0	0	0	0	0	0	0	15	4	11	0	0	0	0	0	0	0	0
PGCH07	Pema Gatshel	Chongshing	Thongsa	Thongsa	27.0068	270.068	91.3884	913.884	1270	12.7	Jersey Cross	0	Adult	1	Female	1	15	1	0	0	0	0	0	0	0	0	15	5	10	0	0	0	0	0	0	0	0
PGCH08	Pema Gatshel	Chongshing	Thongsa	Thongsa	27.0088	270.088	91.3999	913.999	1250	12.5	Jersey Cross	0	Adult	1	Female	1	15	1	0	0	0	0	0	0	0	0	15	5	10	0	0	0	0	0	0	0	0
PGCH09	Pema Gatshel	Chongshing	Thongsa	Thongsa	27.0085	270.085	91.3875	913.875	1230	12.3	Jersey Cross	0	Heifer	0	Female	1	13	1	0	0	1	1	1	1	0	0	15	5	8	0	0	0	1	1	0	0	0
PGCH10	Pema Gatshel	Chongshing	Thongsa	Thongsa	27.0059	270.059	91.3871	913.871	1310	13.1	Jersey Cross	0	Adult	1	Female	1	11	1	0	0	1	1	3	1	0	0	15	2	9	0	0	0	1	3	0	0	0
PGDH01	Pema Gatshel	Dechenling	Shingchongri	Tshengmari	26.9274	269.274	91.2186	912.186	940	9.4	Jersey Cross	0	Heifer	0	Female	1	13	1	1	1	0	0	0	0	1	0	15	4	9	0	1	0	0	0	0	1	0
PGDH02	Pema Gatshel	Dechenling	Shingchongri	Tshengmari	26.9246	269.246	91.2193	912.193	950	9.5	Jersey Cross	0	Adult	1	Female	1	15	1	0	0	0	0	0	0	0	0	15	4	11	0	0	0	0	0	0	0	0
PGDH03	Pema Gatshel	Dechenling	Shingchongri	Pelrithang	26.9231	269.231	91.2199	912.199	940	9.4	Jersey Cross	0	Adult	1	Male	0	15	1	0	0	0	0	0	0	0	0	15	7	8	0	0	0	0	0	0	0	0
PGDH04	Pema Gatshel	Dechenling	Shingchongri	Pelrithang	26.9211	269.211	91.2177	912.177	940	9.4	Jersey Cross	0	Adult	1	Female	1	15	1	0	0	0	0	0	0	0	0	15	9	6	0	0	0	0	0	0	0	0
PGDH05	Pema Gatshel	Dechenling	Shingchongri	Pelrithang	26.9199	269.199	91.2161	912.161	940	9.4	Jersey Cross	0	Adult	1	Female	1	15	1	0	0	0	0	0	0	0	0	15	3	12	0	0	0	0	0	0	0	0
PGDH06	Pema Gatshel	Dechenling	Goenpawoong	Bapta	26.9179	269.179	91.2256	912.256	940	9.4	Jersey Cross	0	Calf	0	Male	0	15	1	0	0	0	0	0	0	0	0	15	11	4	0	0	0	0	0	0	0	0
PGDH07	Pema Gatshel	Dechenling	Goenpawoong	Bapta	26.9138	269.138	91.2202	912.202	940	9.4	Jersey Cross	0	Adult	1	Female	1	15	1	0	0	0	0	0	0	0	0	15	5	10	0	0	0	0	0	0	0	0
PGDH08	Pema Gatshel	Dechenling	Goenpawoong	Bapta	26.9138	269.138	91.2207	912.207	940	9.4	Jersey Cross	0	Heifer	0	Female	1	15	1	0	0	0	0	0	0	0	0	15	5	10	0	0	0	0	0	0	0	0
PGDH09	Pema Gatshel	Dechenling	Goenpawoong	Bapta	26.9139	269.139	91.2208	912.208	940	9.4	Jersey Cross	0	Heifer	0	Female	1	15	1	0	0	0	0	0	0	0	0	15	4	11	0	0	0	0	0	0	0	0
PGDH10	Pema Gatshel	Dechenling	Goenpawoong	Bapta	26.9109	269.109	91.2198	912.198	940	9.4	Jersey Cross	0	Calf	0	Male	0	15	1	0	0	0	0	0	0	0	0	15	7	8	0	0	0	0	0	0	0	0
